# Supplementary material for: Removal of Toxic Metals from Sewage Sludge by Acid Hydrolysis Coupled with EDTA Washing in a Closed-Loop Process
Source: Int J Environ Res Public Health. 2023 Jan 31;20(3):2544. doi: 10.3390/ijerph20032544 (PMC9916202; doi:10.3390/ijerph20032544)
Supplement: Supplementary file 1 [file ijerph-20-02544-s001.zip]

Archive with 1 entries (1 files):
- ijerph-2141765-supplementary.pdf
